# Supplementary material for: Factors Affecting Cell Viability during the Enzymatic Dissociation of Human Endocrine Tumor Tissues
Source: Biology (Basel). 2024 Aug 27;13(9):665. doi: 10.3390/biology13090665 (PMC11429318; doi:10.3390/biology13090665)
Supplement: Supplementary file 1 [file biology-13-00665-s001.zip › Table S1.xlsx]

## Sheet: Лист1
Table S1. Cell viability mean ± SD for all sample groups and dissociation parameters.
group	average mean of viability	±SD_viability
PitNET	66.64	17.98
adrenal medullary tumor	64.92	18.46
adrenocortical tumor	46.92	2024-04-24
thyroid carcinomas	64	13.46
Coll I	25.18	6.23
Coll IV	66	15.51
MTDK	65.75	17.84
NTDK	53.67	2024-05-20
RBCS +	59.93	18.26
RBCS -	61.18	23.31
DRS +	66.32	18.78
DRS -	56.1	21.76
PitNET - Coll IV	68.67	2024-08-12
PitNET - MTDK	66.19	2024-12-19
adrenal medullary tumor - Coll IV	67	2024-07-20
adrenal medullary tumor - MTDK	66.3	18.41
adrenal medullary tumor - NTDK	53.67	2024-05-20
adrenocortical tumor - Coll I	25.18	6.23
adrenocortical tumor - Coll IV	63.29	17.74
adrenocortical tumor - MTDK	64.71	19.59
thyroid carcinomas - MTDK	64	13.46
PitNET - RBCS +	70.75	11.54
PitNET - RBCS -	65.32	19.62
adrenal medullary tumor - RBCS +	60.5	18.74
adrenal medullary tumor - RBCS -	74.88	14.16
adrenocortical tumor - RBCS +	51.58	20.61
adrenocortical tumor - RBCS -	42.62	26.92
thyroid carcinomas - RBCS +	60.6	2024-07-12
thyroid carcinomas - RBCS -	68.25	15
PitNET - DRS +	71.3	2024-06-19
PitNET - DRS -	64.61	17.54
adrenal medullary tumor - DRS +	67.35	18.92
adrenal medullary tumor - DRS -	56.83	15.54
adrenocortical tumor - DRS +	59.91	18.21
adrenocortical tumor - DRS -	36.71	2024-06-23
thyroid carcinomas - DRS -	64	13.46
PitNET - 7 min	69.25	18.14
PitNET - 10 min	68.29	2024-02-16
PitNET - 15 min	45	15
adrenal medullary tumor - 20 min	77.82	2024-03-16
adrenal medullary tumor - 25 min	65.14	10.38
adrenal medullary tumor - 30 min	47	10.77
adrenocortical tumor - 25 min	74	5.35
adrenocortical tumor - 30 min	51.08	24.16
adrenocortical tumor - 35 min	26.62	6.82
thyroid carcinomas - 20 min	71.33	2024-05-15
thyroid carcinomas - 25 min	55.67	11.93
thyroid carcinomas - 30 min	65	12.49
PitNET - Coll IV - 7 min	65.75	13.38
PitNET - Coll IV - 10 min	74.5	13.44
PitNET - MTDK - 7 min	70.42	19.85
PitNET - MTDK - 10 min	67.25	2024-09-16
PitNET - MTDK - 15 min	45	15
adrenal medullary tumor - Coll IV - 20 min	90	NA
adrenal medullary tumor - Coll IV - 30 min	55.5	3.54
adrenal medullary tumor - MTDK - 20 min	76.6	16.65
adrenal medullary tumor - MTDK - 25 min	63.67	10.54
adrenal medullary tumor - MTDK - 30 min	44.5	11.33
adrenal medullary tumor - NTDK - 25 min	74	NA
adrenal medullary tumor - NTDK - 30 min	43.5	14.85
adrenocortical tumor - Coll I - 30 min	21.33	0.58
adrenocortical tumor - Coll I - 35 min	26.62	6.82
adrenocortical tumor - Coll IV - 30 min	63.29	17.74
adrenocortical tumor - MTDK - 25 min	74	5.35
adrenocortical tumor - MTDK - 30 min	52.33	26.58
thyroid carcinomas - MTDK - 20 min	71.33	2024-05-15
thyroid carcinomas - MTDK - 25 min	55.67	11.93
thyroid carcinomas - MTDK - 30 min	65	12.49
