# Supplementary material for: Factors Affecting Cell Viability during the Enzymatic Dissociation of Human Endocrine Tumor Tissues
Source: Biology (Basel). 2024 Aug 27;13(9):665. doi: 10.3390/biology13090665 (PMC11429318; doi:10.3390/biology13090665)
Supplement: Supplementary file 1 [file biology-13-00665-s001.zip › Table S2.xlsx]

## Sheet: Лист1
Table S2. Statistical data analysis of sample groups with test names and P values.
formula	comparison	test	pvalue	pvalue_signif
viability ~ time x tissue	PitNET	Kruskal–Wallis test with Holm-Bonferroni correction	0.25146876866027035	ns
viability ~ time x tissue	PitNET	Welch's ANOVA test with Holm-Bonferroni correction	0.2460379003462315	ns
viability ~ time x tissue	adrenal medullary tumor	Kruskal–Wallis test with Holm-Bonferroni correction	0.008183412601737699	**
viability ~ time x tissue	adrenal medullary tumor	Welch's ANOVA test with Holm-Bonferroni correction	0.001815157758609921	**
viability ~ time x tissue	adrenocortical tumor	Kruskal–Wallis test with Holm-Bonferroni correction	0.01036151370708834	*
viability ~ time x tissue	adrenocortical tumor	Welch's ANOVA test with Holm-Bonferroni correction	3.437317163494075e-7	****
viability ~ time x tissue	thyroid carcinomas	Kruskal–Wallis test with Holm-Bonferroni correction	0.39324072086859807	ns
viability ~ time x tissue	thyroid carcinomas	Welch's ANOVA test with Holm-Bonferroni correction	0.48032552852172117	ns
viability ~ time x tissue	adrenal medullary tumor: 20 min vs 25 min	Pairwise Student's t-test with Holm-Bonferroni correction	0.43	ns
viability ~ time x tissue	adrenal medullary tumor: 20 min vs 30 min	Pairwise Student's t-test with Holm-Bonferroni correction	0.0013	**
viability ~ time x tissue	adrenal medullary tumor: 25 min vs 30 min	Pairwise Student's t-test with Holm-Bonferroni correction	0.051	ns
viability ~ time x tissue	adrenocortical tumor: 25 min vs 30 min	Pairwise Student's t-test with Holm-Bonferroni correction	0.051	ns
viability ~ time x tissue	adrenocortical tumor: 25 min vs 35 min	Pairwise Student's t-test with Holm-Bonferroni correction	1.8e-5	****
viability ~ time x tissue	adrenocortical tumor: 30 min vs 35 min	Pairwise Student's t-test with Holm-Bonferroni correction	0.037	*
viability ~ time x tissue	thyroid carcinomas: 20 min vs 25 min	Pairwise Student's t-test with Holm-Bonferroni correction	0.97	ns
viability ~ time x tissue	thyroid carcinomas: 20 min vs 30 min	Pairwise Student's t-test with Holm-Bonferroni correction	1	ns
viability ~ time x tissue	thyroid carcinomas: 25 min vs 30 min	Pairwise Student's t-test with Holm-Bonferroni correction	1	ns
viability ~ time x tissue	PitNET: 7 min vs 10 min	Pairwise Student's t-test with Holm-Bonferroni correction	1	ns
viability ~ time x tissue	PitNET: 7 min vs 15 min	Pairwise Student's t-test with Holm-Bonferroni correction	0.5	ns
viability ~ time x tissue	PitNET: 10 min vs 15 min	Pairwise Student's t-test with Holm-Bonferroni correction	0.5	ns
viability ~ enzyme	MTDK vs Coll IV	Pairwise Wilcoxon rank-sum test with Holm-Bonferroni correction	1	ns
viability ~ enzyme	MTDK vs NTDK	Pairwise Wilcoxon rank-sum test with Holm-Bonferroni correction	0.8	ns
viability ~ enzyme	MTDK vs Coll I	Pairwise Wilcoxon rank-sum test with Holm-Bonferroni correction	1.3e-6	****
viability ~ enzyme	Coll IV vs NTDK	Pairwise Wilcoxon rank-sum test with Holm-Bonferroni correction	0.8	ns
viability ~ enzyme	Coll IV vs Coll I	Pairwise Wilcoxon rank-sum test with Holm-Bonferroni correction	7.7e-5	****
viability ~ enzyme	NTDK vs Coll I	Pairwise Wilcoxon rank-sum test with Holm-Bonferroni correction	0.11	ns
viability ~ enzyme x tissue	adrenal medullary tumor: MTDK vs Coll IV	Pairwise Wilcoxon rank-sum test with Holm-Bonferroni correction	1	ns
viability ~ enzyme x tissue	adrenal medullary tumor: MTDK vs NTDK	Pairwise Wilcoxon rank-sum test with Holm-Bonferroni correction	1	ns
viability ~ enzyme x tissue	adrenal medullary tumor: Coll IV vs NTDK	Pairwise Wilcoxon rank-sum test with Holm-Bonferroni correction	1	ns
viability ~ enzyme x tissue	adrenocortical tumor: MTDK vs Coll IV	Pairwise Wilcoxon rank-sum test with Holm-Bonferroni correction	1	ns
viability ~ enzyme x tissue	adrenocortical tumor: MTDK vs Coll I	Pairwise Wilcoxon rank-sum test with Holm-Bonferroni correction	0.0039	**
viability ~ enzyme x tissue	adrenocortical tumor: Coll IV vs Coll I	Pairwise Wilcoxon rank-sum test with Holm-Bonferroni correction	0.0039	**
viability ~ enzyme x tissue	PitNET: MTDK vs Coll IV	Pairwise Wilcoxon rank-sum test with Holm-Bonferroni correction	1	ns
viability ~ RBCS	RBCS- vs RBCS+	Wilcoxon rank-sum test	0.67	ns
viability ~ RBCS x tissue	adrenal medullary tumor: RBCS- vs RBCS+	Pairwise Wilcoxon rank-sum test with Holm-Bonferroni correction	0.28	ns
viability ~ RBCS x tissue	adrenocortical tumor: RBCS- vs RBCS+	Pairwise Wilcoxon rank-sum test with Holm-Bonferroni correction	0.69	ns
viability ~ RBCS x tissue	thyroid carcinomas: RBCS- vs RBCS+	Pairwise Wilcoxon rank-sum test with Holm-Bonferroni correction	0.8	ns
viability ~ RBCS x tissue	PitNET: RBCS- vs RBCS+	Pairwise Wilcoxon rank-sum test with Holm-Bonferroni correction	0.8	ns
viability ~ DRS	DRS+ vs DRS-	Wilcoxon rank-sum test	0.03	*
viability ~ DRS x tissue	adrenal medullary tumor: DRS+ vs DRS-	Pairwise Wilcoxon rank-sum test with Holm-Bonferroni correction	0.45	ns
viability ~ DRS x tissue	adrenocortical tumor: DRS+ vs DRS-	Pairwise Wilcoxon rank-sum test with Holm-Bonferroni correction	0.032	*
viability ~ DRS x tissue	PitNET: DRS+ vs DRS-	Pairwise Wilcoxon rank-sum test with Holm-Bonferroni correction	0.45	ns
